# Supplementary material for: Fatigue and neuromuscular function in long COVID: A one-year follow-up study
Source: PLoS One. 2025 Sep 24;20(9):e0332242. doi: 10.1371/journal.pone.0332242 (PMC12459844; doi:10.1371/journal.pone.0332242)
Supplement: S2 File — Supplementary data tables S1 to S8. (XLSX) [file pone.0332242.s002.xlsx]

## Sheet: TOC
Table of Contents
Data S1. Perceived fatigue analysis between-group and intragroup	Data S1
Data S2. Functionality between-group and intragroup measured by 30-second sit-to-stand test (30s-STS)	Data S2
Data S3. Muscle ultrasound between-group and intragroup comparisons for the knee extensors	Data S3
Data S4. Between-group and intragroup comparisons of Stimulus electrodiagnostic test (SET) for the knee extensors	Data S4
Data S5. Torque, torque-time integral (TTI), rate force of development (RFD) and electromyography activity between-group and intragroup comparisons for knee extensors obtained during the two initial maximal voluntary	Data S5
Data S6. TF and Total-TTI analysis between-group and intragroup during knee-extension maximal torque production	Data S6
Data S7. Fatigue analysis between-group and intragroup during fatigue protocol	Data S7
Data S8. Perceived effort analysis between-group and intragroup by Borg scale during fatigue protocol	Data S8

## Sheet: Data S1
Data S1. Perceived fatigue analysis between-group and intragroup.
	Group effect						Assessment effect												Between-Group comparisons																								Intragroup comparisons
	Severe-COVID vs Control		Moderate-COVID vs Control		Severe-COVID vs Moderate -COVID		Baseline vs Assessment 2		Baseline vs Assessment 3		Baseline vs Assessment 4		Assessment 2 vs Assessment 3		Assessment 2 vs Assessment 4		Assessment 3 vs Assessement 4		Severe-COVID vs Control								Moderate-COVID vs Control								Severe-COVID vs Moderate-COVID								Severe-COVID
																			Baseline		Assessment 2		Assessment 3		Assessment 4		Baseline		Assessment 2		Assessment 3		Assessment 4		Baseline		Assessment 2		Assessment 3		Assessment 4		Baseline vs Assessment 2		Baseline vs Assessment 3		Baseline vs Assessment 4		Assessment 2 vs Assessment 3
Analysis	Mean Difference (CI 95%)	p-value	Mean Difference (CI 95%)	p-value	Mean Difference (CI 95%)	p-value	Mean Difference (CI 95%)	p-value	Mean Difference (CI 95%)	p-value	Mean Difference (CI 95%)	p-value	Mean Difference (CI 95%)	p-value	Mean Difference (CI 95%)	p-value	Mean Difference (CI 95%)	p-value	Mean Difference (CI 95%)	p-value	Mean Difference (CI 95%)	p-value	Mean Difference (CI 95%)	p-value	Mean Difference (CI 95%)	p-value	Mean Difference (CI 95%)	p-value	Mean Difference (CI 95%)	p-value	Mean Difference (CI 95%)	p-value	Mean Difference (CI 95%)	p-value	Mean Difference (CI 95%)	p-value	Mean Difference (CI 95%)	p-value	Mean Difference (CI 95%)	p-value	Mean Difference (CI 95%)	p-value	Mean Difference (CI 95%)	p-value	Mean Difference (CI 95%)	p-value	Mean Difference (CI 95%)	p-value	Mean Difference (CI 95%)
Perceived fatigue analysis
FSS	NA	NA	NA	NA	NA	NA	NA	NA	NA	NA	NA	NA	NA	NA	NA	NA	NA	NA	2.7730 (1.9958 – 3.5502)	<0.001	1.7254 (0.9147 – 2.5360)	<0.001	1.7236 (0.9283 – 2.5190)	<0.001	2.0356 (1.1020 – 2.9691)	<0.001	1.8493 (1.1417 – 2.5569)	<0.001	0.9359 (0.1325 – 1.7394)	0.022	1.0208 (0.2902 – 1.7513)	0.006	0.8474 (0.0625 – 1.6322)	0.034	0.9237 (0.1037 – 1.7436)	0.027	0.7895 (-0.1455 – 1.7245)	0.098	0.7029 (-0.1559 – 1.5617)	0.109	1.1882 (0.1590 – 2.2173)	0.024	1.0476 (0.5072 – 1.5881)	<0.001	1.0493 (0.3160 – 1.7827)	0.005	0.7374 (-0.1036 – 1.5785)	0.086	0.0017 (-0.7231 – 0.7266)
Footnote: CI= confidence interval; NA= not applicable; FSS= fatigue severity scale.
The outcome was analyzed considering sex as a moderator (lowest QIC and p < 0.05 for sex).
[truncated: 17 more columns]

## Sheet: Data S2
Data S2. Functionality between-group and intragroup measured by 30-second sit-to-stand test (30s-STS).
	Group*assessment - Between-Group comparisons																								Group*assessment - Intragroup comparisons
	Severe-COVID vs Control								Moderate-COVID vs Control								Severe-COVID vs Moderate-COVID								Severe-COVID												Moderate-COVID
	Baseline		Assessment 2		Assessment 3		Assessment 4		Baseline		Assessment 2		Assessment 3		Assessment 4		Baseline		Assessment 2		Assessment 3		Assessment 4		Baseline vs Assessment 2		Baseline vs Assessment 3		Baseline vs Assessment 4		Assessment 2 vs Assessment 3		Assessment 2 vs Assessment 4		Assessment 3 vs Assessment 4		Baseline vs Assessment 2		Baseline vs Assessment 3		Baseline vs Assessment 4		Assessment 2 vs Assessment 3		Assessment 2 vs Assessment 4		Assessment 3 vs Assessment 4
Analysis	Mean Difference (CI 95%)	p-value	Mean Difference (CI 95%)	p-value	Mean Difference (CI 95%)	p-value	Mean Difference (CI 95%)	p-value	Mean Difference (CI 95%)	p-value	Mean Difference (CI 95%)	p-value	Mean Difference (CI 95%)	p-value	Mean Difference (CI 95%)	p-value	Mean Difference (CI 95%)	p-value	Mean Difference (CI 95%)	p-value	Mean Difference (CI 95%)	p-value	Mean Difference (CI 95%)	p-value	Mean Difference (CI 95%)	p-value	Mean Difference (CI 95%)	p-value	Mean Difference (CI 95%)	p-value	Mean Difference (CI 95%)	p-value	Mean Difference (CI 95%)	p-value	Mean Difference (CI 95%)	p-value	Mean Difference (CI 95%)	p-value	Mean Difference (CI 95%)	p-value	Mean Difference (CI 95%)	p-value	Mean Difference (CI 95%)	p-value	Mean Difference (CI 95%)	p-value	Mean Difference (CI 95%)	p-value
30s-STS	-5.825 (-3.151 – -8.500)	<0.001	-3.914 (-6.330 – -1.498)	0.002	-4.068(-6.463 – -1.672)	0.001	-3.196 (-5.514 – -0.857)	0.008	-0.126 (-2.487 –2.739)	0.925	2.154 (-5.223 – 0.915)	0.168	2.725 (-5.873 – 0.424)	0.090	2.583 (-5.746 – 0.580)	0.109	-5.699 (-8.567 – -2.832)	<0.001	-6.068 (-9.078 – -3.058)	<0.001	-6.792 (-9.888 –-3.697)	<0.001	-5.768 (-8.869 – -2.668)	<0.001	-1.911 (-2.926 – -0.826)	0.000	-1.758 (-2.936 – -0.579)	0.004	-2.639 (-4.600 – -0.678)	0.009	0.153 (-0.617 – 0.924)	0.695	-0.728 (-2.306 – 0.849)	0.364	-0.882 (-2.282 – 0.518)	0.216	-2.280 (-3.300 – -1.260)	<0.001	-2.851 (-4.300 – -1.401)	<0.001	-2.709 (-4.230 – -1.187)	0.001	-0.571 (-1.497 – 0.356)	0.226	-0.429 (-1.440 – 0.582)	0.405	0.142 (-0.966 – 1.250)	0.801
Footnote: CI= confidence interval.
The outcome was analyzed considering age as a moderator (lowest QIC and p < 0.05 for age).

## Sheet: Data S3
Data S3. Muscle ultrasound between-group and intragroup comparisons for the knee extensors
	Group effect						Assessment effect												Group*assessment - Between-Group comparisons																								Group*assessment - Intragroup comparisons
	Severe-COVID vs Control		Moderate-COVID vs Control		Severe-COVID vs Moderate -COVID		Baseline vs Assessment 2		Baseline vs Assment 3		Baseline vs Assessment 4		Assessment 2 vs Assessment 3		Assessment 2 vs Assessment 4		Assessment 3 vs Assessement 4		Severe-COVID vs Control								Moderate-COVID vs Control								Severe-COVID vs Moderate-COVID								Severe-COVID
																			Baseline		Assessment 2		Assessment 3		Assessment 4		Baseline		Assessment 2		Assessment 3		Assessment 4		Baseline		Assessment 2		Assessment 3		Assessment 4		Baseline vs Assessment 2		Baseline vs Assessment 3		Baseline vs Assessment 4		Assessment 2 vs Assessment 3
Analysis	Mean Difference (CI 95%)	p-value	Mean Difference (CI 95%)	p-value	Mean Difference (CI 95%)	p-value	Mean Difference (CI 95%)	p-value	Mean Difference (CI 95%)	p-value	Mean Difference (CI 95%)	p-value	Mean Difference (CI 95%)	p-value	Mean Difference (CI 95%)	p-value	Mean Difference (CI 95%)	p-value	Mean Difference (CI 95%)	p-value	Mean Difference (CI 95%)	p-value	Mean Difference (CI 95%)	p-value	Mean Difference (CI 95%)	p-value	Mean Difference (CI 95%)	p-value	Mean Difference (CI 95%)	p-value	Mean Difference (CI 95%)	p-value	Mean Difference (CI 95%)	p-value	Mean Difference (CI 95%)	p-value	Mean Difference (CI 95%)	p-value	Mean Difference (CI 95%)	p-value	Mean Difference (CI 95%)	p-value	Mean Difference (CI 95%)	p-value	Mean Difference (CI 95%)	p-value	Mean Difference (CI 95%)	p-value	Mean Difference (CI 95%)
Ultrassound analysis for rectus femoris
Pennation angle (°)	NA	NA	NA	NA	NA	NA	NA	NA	NA	NA	NA	NA	NA	NA	NA	NA	NA	NA	NA	NA	NA	NA	NA	NA	NA	NA	NA	NA	NA	NA	NA	NA	NA	NA	NA	NA	NA	NA	NA	NA	NA	NA	NA	NA	NA	NA	NA	NA	NA
Fascicular length (cm)	-0.4128 (-0.0638 – 0.166)	0.381	0.0895 (-0.1325 – 0.111)	0.861	-0.5023 (-0.0421 – 0.166)	0.241	NA	NA	NA	NA	NA	NA	NA	NA	NA	NA	NA	NA	NA	NA	NA	NA	NA	NA	NA	NA	NA	NA	NA	NA	NA	NA	NA	NA	NA	NA	NA	NA	NA	NA	NA	NA	NA	NA	NA	NA	NA	NA	NA
Echogenicity (absolute values)	NA	NA	NA	NA	NA	NA	NA	NA	NA	NA	NA	NA	NA	NA	NA	NA	NA	NA	11.3408 (5.5026 – 17.1790)	<0.001	9.7234 (3.5289 – 15.9179)	0.002	8.1326 (2.6809 – 13.5844)	0.003	6.4895 (-0.1710 – 13.1501)	0.056	-1.5585 (-6.5857 – 3.4687)	0.543	-1.4487 (-6.7696 – 3.8722)	0.594	-4.2350 (-9.1413 – 0.6713)	0.091	-2.2233 (-7.1932 – 2.7467)	0.381	12.8993 (6.6517 – 19.1469)	<0.001	11.1721 (4.3557 – 17.9886)	0.001	12.3676 (6.5761 – 18.1592)	<0.001	8.7128 (1.7119 – 15.7137)	0.015	1.6174 (-1.7724 – 5.0071)	0.35	3.2082 (-0.0160 – 6.4323)	0.051	4.8513 (1.4692 – 8.2333)	0.005	1.5908 (-0.9995 – 4.1810)
Muscle thickness (cm)	NA	NA	NA	NA	NA	NA	NA	NA	NA	NA	NA	NA	NA	NA	NA	NA	NA	NA	-0.1768 (-0.3656 – 0.0119)	0.066	-0.1371 (-0.2978 – 0.0235)	0.094	-0.0571 (-0.2395 – 0.1254)	0.540	-0.0791 (-0.2641 – 0.1059)	0.402	0.0313 (-0.1417 – 0.2043)	0.723	0.1355 (-0.0422 – 0.3132)	0.135	0.1213 (-0.0559 – 0.2985)	0.18	0.1205 (-0.0463 – 0.2874)	0.157	-0.2081 (-0.4164 – 0.0002)	0.050	-0.2726 (-0.4599 – -0.0854)	0.004	-0.1784 (-0.3844 – 0.0277)	0.090	-0.1996 (-0.3991 – -0.0002)	0.050	-0.0397 (-0.1453 –0.0659)	0.461	-0.1198 (-0.2435 – 0.0040)	0.058	-0.0977 (-0.2240 – 0.0286)	0.130	-0.0801 (-0.1820 –0.0219)
Ultrassound analysis for vastus laterallis
Pennation angle (°)	NA	NA	NA	NA	NA	NA	NA	NA	NA	NA	NA	NA	NA	NA	NA	NA	NA	NA	NA	NA	NA	NA	NA	NA	NA	NA	NA	NA	NA	NA	NA	NA	NA	NA	NA	NA	NA	NA	NA	NA	NA	NA	NA	NA	NA	NA	NA	NA	NA
Fascicular length (cm)	NA	NA	NA	NA	NA	NA	NA	NA	NA	NA	NA	NA	NA	NA	NA	NA	NA	NA	-2.3230 (-3.8083 – -0.8377)	0.002	-1.9858 (-3.4407 – -0.5309)	0.007	-1.4191 (-3.0346 – 0.1964)	0.085	0.1520 (-1.7258 – 2.02980)	0.874	-3.3545 (-4.6414 – -2.0676)	<0.001	-1.8441 (-3.2369 – -0.4512)	0.009	-1.1354 (-2.5000 – 0.2291)	0.103	-1.5332 (-2.7967 – -0.2696)	0.017	1.0315 (-0.2557 – 2.3187)	0.116	-0.1417 (-1.5024 – 1.2190)	0.838	-0.2837 (-1.7892 – 1.2218)	0.712	1.6852 (-0.0229 – 3.3932)	0.053	-0.3372 (-1.5606 – 0.8862)	0.589	-0.9039 (-1.7977 – -0.0100)	0.047	-2.4750 (-4.0703 – -0.8797)	0.002	-0.5667 (-1.6515 – 0.5181)
Echogenicity (absolute values)	11.8722 (6.9112 – 16.8332)	<0.001	1.9060 (-2.2877 – 6.0996)	0.373	9.9663 (4.5575 – 15.3750)	<0.001	NA	NA	NA	NA	NA	NA	NA	NA	NA	NA	NA	NA	NA	NA	NA	NA	NA	NA	NA	NA	NA	NA	NA	NA	NA	NA	NA	NA	NA	NA	NA	NA	NA	NA	NA	NA	NA	NA	NA	NA	NA	NA	NA
Muscle thickness (cm)	NA	NA	NA	NA	NA	NA	NA	NA	NA	NA	NA	NA	NA	NA	NA	NA	NA	NA	-0.297 (-0.082 – -0.511)	0.007	-0.098 (-0.160 – 0.347)	0.455	-0.105 (-0.138 – 0.348)	0.395	0.065 (-0.312 – 0.182)	0.604	-0.271 (0.026 – 0.515)	0.031	-0.120 (-0.108 – 0.347)	0.302	-0.050 (-0.191 – 0.291)	0.682	-0.81 (-0.160 – 0.322)	0.510	-0.026 (-0.227 – -0.280)	0.839	0.022 (-0.293 – 0.250)	0.876	0.055 (-0.213 – 0.323)	0.687	-0.146 (-0.419 – 0.127)	0.294	-0.199 (-0.337 – -0.061)	0.005	-0.192 (-0.313 – -0.070)	0.002	-0.362(-0.517 – -0.206)	0.000	0.007 (-0.109 – 0.123)
Ultrassound analysis for vastus medialis
Pennation angle (°)	NA	NA	NA	NA	NA	NA	NA	NA	NA	NA	NA	NA	NA	NA	NA	NA	NA	NA	1.4541 (-0.8884 – 3.7967)	0.224	1.3870 (-0.8425 – 3.6165)	0.223	0.2356 (-1.7709 – 2.2422)	0.818	-1.1818 (-3.2908 – 0.9272)	0.272	2.6887 (1.1828 – 4.1946)	<0.001	1.7628 (0.0655 – 3.4602)	0.042	0.6126 (-0.9251 – 2.1503)	0.435	1.4973 (-0.1413 – 3.1360)	0.073	-1.2346 (-3.5269 – 1.0577)	0.291	-0.3758 (-2.6903 – 1.9387	0.750	-0.3770 (-2.3500 – 1.5960)	0.708	-2.6791 (-4.8325 – -0.5258	0.015	0.0671 (-2.2797 – 2.4140)	0.955	1.2185 (-0.6321 – 3.0691)	0.197	2.6359 (0.8084 – 4.4635)	0.005	1.1513 (-0.7490 – 3.0517)
Fascicular length (cm)	NA	NA	NA	NA	NA	NA	NA	NA	NA	NA	NA	NA	NA	NA	NA	NA	NA	NA	-1.9886 (-3.0688 – -0.9083)	0.000	-0.7608 (-1.9474 – 0.4258)	0.209	-0.7463 (-2.0438 – 0.5512)	0.260	1.0909 (-0.4641 – 2.6459)	0.169	-1.3451 (-2.3473 – -0.3429)	0.009	-0.6124 (-1.6429 – 0.4181)	0.244	-0.1856 (-1.3693 – 0.9982)	0.759	-0.3156 (-1.2685 – 0.6374)	0.516	-0,6434 (-1,7811 – 0,4943)	0,268	-0,1484 (-1,4105 – 1,1137)	0,818	-0,5608 (-2,0466 – 0,9251)	0,459	1,4065 (-0,1585 – 2,9714)	0.078	-1,2278 (-2,2025 – -0,2531)	0,014	-1,2422 (-2,4914 – 0,0070)	0,051	-3,0794 (-4,3941 – -1,7648)	0,000	-0,0144 (-1,1381 – 1,1092)
Echogenicity (absolute values)	NA	NA	NA	NA	NA	NA	NA	NA	NA	NA	NA	NA	NA	NA	NA	NA	NA	NA	16.9578 (10.3786 – 23.5370)	<0.001	14.9497 (9.1988 – 20.7005)	<0.001	12.6692 (8.2102 – 17.1283)	<0.001	12.9841 (8.8063 – 17.1618)	<0.001	1.5162 (-3.1655 – 6.1979)	0.526	3.3227 (-0.7053 – 7.3507)	0.106	-0.3652 (-4.9058 – 4.1754)	0.875	0.1584 (-4.3047 – 4.6215)	0.945	15.4416 (8.1479 – 22.7354)	<0.001	11.6270 (5.5185 – 17.7354)	<0.001	13.0345 (7.6957 – 18.3732)	<0.001	12.8257 (7.7914 – 17.8600)	<0.001	2.0081 (-1.9605 – 5.9768)	0.321	4.2886 (0.0629 – 8.5142)	0.047	3.9737 (-0.5351 – 8.4825)	0.084	2.2804 (-0.5192 – 5.0800)
Muscle thickness (cm)	NA	NA	NA	NA	NA	NA	NA	NA	NA	NA	NA	NA	NA	NA	NA	NA	NA	NA	-0.3439 (-0.5722 – -0.1156)	0.003	-0.0569 (-0.2690 – 0.1552)	0.599	-0.1668 (-0.4359 – 0.1023)	0.224	-0.0107 (-0.2747 – 0.2532)	0.936	-0.0566 (-0.2803 – 0.1671)	0.620	0.0483 (-0.1908 – 0.2875)	0.692	0.0044 (-0.2412 – 0.2499)	0.972	0.1015 (-0.1311 – 0.3340)	0.393	-0.2873 (-0.5250 – -0.0496)	0.018	-0.1052 (-0.3423 – 0.1319)	0.385	-0.1712 (-0.4656 – 0.1232)	0.254	-0.1122 (-0.3909 – 0.1666)	0.430	-0.2870 (-0.4478 – -0.1263)	0.000	-0.1771 (-0.3892 –0.0350)	0.102	-0.3332 (-0.5443 – -0.1220)	0.002	0.1099 (-0.1250 – 0.3449)
Knee extensor muscle volume (cm)	NA	NA	NA	NA	NA	NA	NA	NA	NA	NA	NA	NA	NA	NA	NA	NA	NA	NA	-146.222 (-57.139 – 349.583)	0.158	-37.251 (-163.919 – 238.420)	0.716	-82.320 (-112.163 – 276.804)	0.405	-36.390 (-161.904 – 234.683)	0.718	61.981 (-314.954 – 190.993)	0.630	135.280 (-419.329 – 148.769)	0.349	110.198 (-112.163 – 276.804)	0.405	163.146(-445.481 – 119.189)	0.256	-208.203 (-55.218– 471.624)	0.121	-172.531 (-119.568 – 464.629)	0.246	-192.518 (-63.609 – -448.645)	0.140	-199.535 (-88.780 – 487.850)	0.174	-108.6303 (-162.0246 – -55.2360)	<0.001	-63.902 (-113.576 – ­-14.227)	0.012	-109.833 (-182.525 – -37.140)	0.003	45.070 (3.577 – 86.562)
Footnote: CI= confidence interval; NA= not applicable.
All outcomes were analyzed considering sex as a moderator (lowest QIC and p < 0.05 for sex), except for RF fascicular length, VL pennation angle, VL muscle thickness and knee extensor muscle volume which were analyzed using age as a moderator (lowest QIC and p < 0.05 for age). VL fascicular length and VM fascicular length were analyzed without a moderator (lowest QIC).
[truncated: 17 more columns]

## Sheet: Data S4
Data S4. Between-group and intragroup comparisons of Stimulus electrodiagnostic test (SET) for the knee extensors
	Group effect						Assessment effect												Between-Group comparisons																								Intragroup comparisons
	Severe-COVID vs Control		Moderate-COVID vs Control		Severe-COVID vs Moderate -COVID		Baseline vs Assessment 2		Baseline vs Assment 3		Baseline vs Assessment 4		Assessment 2 vs Assessment 3		Assessment 2 vs Assessment 4		Assessment 3 vs Assessement 4		Severe-COVID vs Control								Moderate-COVID vs Control								Severe-COVID vs Moderate-COVID								Severe-COVID
																			Baseline		Assessment 2		Assessment 3		Assessment 4		Baseline		Assessment 2		Assessment 3		Assessment 4		Baseline		Assessment 2		Assessment 3		Assessment 4		Baseline vs Assessment 2		Baseline vs Assessment 3		Baseline vs Assessment 4		Assessment 2 vs Assessment 3
Analysis	Mean Difference (CI 95%)	p-value	Mean Difference (CI 95%)	p-value	Mean Difference (CI 95%)	p-value	Mean Difference (CI 95%)	p-value	Mean Difference (CI 95%)	p-value	Mean Difference (CI 95%)	p-value	Mean Difference (CI 95%)	p-value	Mean Difference (CI 95%)	p-value	Mean Difference (CI 95%)	p-value	Mean Difference (CI 95%)	p-value	Mean Difference (CI 95%)	p-value	Mean Difference (CI 95%)	p-value	Mean Difference (CI 95%)	p-value	Mean Difference (CI 95%)	p-value	Mean Difference (CI 95%)	p-value	Mean Difference (CI 95%)	p-value	Mean Difference (CI 95%)	p-value	Mean Difference (CI 95%)	p-value	Mean Difference (CI 95%)	p-value	Mean Difference (CI 95%)	p-value	Mean Difference (CI 95%)	p-value	Mean Difference (CI 95%)	p-value	Mean Difference (CI 95%)	p-value	Mean Difference (CI 95%)	p-value	Mean Difference (CI 95%)
SET for rectus femoris
Rheobase	NA	NA	NA	NA	NA	NA	NA	NA	NA	NA	NA	NA	NA	NA	NA	NA	NA	NA	3.0556 (1.3846 – 4.7266)	0.000	3.0556 (1.2614 – 4.8497)	0.001	3.0000 (1.2491 – 4.7509)	0.001	4.0000 (2.3112 – 5.6888)	0.000	-1.8182 (-3.4764 – -0.1599)	0.032	-1.4545 (-3.0247 – 0.1156)	0.069	-0.4545 (-2.0298 – 1.1207)	0.572	0.6364 (-0.9177 – 2.1904)	0.422	4.8737 (3.1373 – 6.6102)	0.000	4.5101 (2.7331 – 6.2871)	0.000	3.4545 (1.7167 – 5.1924)	0.000	3.3636 (1.7082 – 5.0190)	0.000	0.0000 (-1.4770 – 1.4770)	1000	0.0556 (-0.7661 – 0.8772)	0.895	-0.9444 (-2.3258 – 0.4369)	0.180	0.0556 (-1.6762 – 1.7873)
Chronaxie (µs)	NA	NA	NA	NA	NA	NA	NA	NA	NA	NA	NA	NA	NA	NA	NA	NA	NA	NA	469.5564 (41.3074 – 897.8054)	0.032	131.8254 (45.6884 – 217.9624)	0.003	113.8983 (27.6259 – 200.1706)	0.01	146.7678 (-16.0510 – 309.5865)	0.077	95.4396 (-8.4102 – 199.2894)	0.072	70.2799 (0.6124 – 139.9475)	0.048	38.8567 (-15.6890 – 93.4025)	0.163	27.2106 (-39.6777 – 94.0988)	0.425	374.1167 (-63.6792 – 811.9127)	0.094	61.5455 (-37.9862 – 161.0772)	0.226	75.0415 (-14.2564 – 164.3394)	0.100	119.5572 (-49.1739 – 288.2882)	0.165	337.7309 (-109.1561 – 784.6179)	0.139	355.6581 (-14.1783 – 725.4945)	0.059	322.7886 (21.7379 – 623.8393)	0.036	17.9272 (-98.0228 – 133.8771)
Accommodation	NA	NA	NA	NA	NA	NA	NA	NA	NA	NA	NA	NA	NA	NA	NA	NA	NA	NA	0.6333 (-3.3636 – 4.6303)	0.756	5.1889 (1.2460 – 9.1317)	0.010	3.5778 (-0.2966 – 7.4521)	0.070	5.6889 (2.5093 – 8.8685)	0.000	-0.7909 (-4.1895 – 2.6077)	0.648	-2.0182 (-5.0776 – 1.0412)	0.196	-1.2909 (-4.2400 – 1.6582)	0.391	0.5273 (-2.6754 – 3.7300)	0.747	1.4242 (-2.8596 – 5.7081)	0.515	7.2071 (3.2409 – 11.1733)	0.000	4.8687 (1.0565 – 8.6809)	0.012	5.1616 (1.8161 – 8.5071)	0.002	-4.5556 (-8.2520 – -0.8591)	0.016	-2.9444 (-5.3961 – -0.4928)	0.019	-5.0556 (-7.7863 – -2.3248)	0.000	1.6111 (-1.5377 – 4.7600)
Accommodation index	NA	NA	NA	NA	NA	NA	NA	NA	NA	NA	NA	NA	NA	NA	NA	NA	NA	NA	-0.4497 (-0.7114 – -0.1880)	0.001	-0.1014 (-0.2984 – 0.0956)	0.313	-0.2277 (-0.4305 – -0.0248)	0.028	-0.1608 (-0.3695 – 0.0480)	0.131	0.3255 (0.1322 – 0.5188)	0.001	0.0677 (-0.1533 – 0.2887)	0.548	-0.0505 (-0.2742 – 0.1733)	0.658	-0.1077 (-0.3203 – 0.1049)	0.321	-0.7752 (-1.0251 – -0.5253)	<0.001	-0.1691 (-0.3795 – 0.0412)	0.115	-0.1772 (- 0.3963 – 0.0418)	0.113	-0.0531 (-0.2662 – 0.1601)	0.626	-0.3483 (-0.5843 – -0.1123)	0.004	-0.2220 (-0.4378 – -0.0063)	0.044	-0.2889 (-0.5795 –0.0016)	0.051	0.1263 (-0.0531 – 0.3057)
SET analysis for vastus laterallis
Rheobase	NA	NA	NA	NA	NA	NA	NA	NA	NA	NA	NA	NA	NA	NA	NA	NA	NA	NA	0.9817 (-0.2732 – 2.2366)	0.125	1.7355 (0.2154 – 3.2557)	0.025	1.7106 (0.4520 – 2.9691)	0.008	2.2401 (0.9275 – 3.5526)	0.001	-0.8320 (-2.0808 – 0.4167)	0.192	-0.1290 (-1.3280 – 1.0701)	0.833	0.4110 (-0.8180 – 1.6400)	0.512	1.0770 (-0.2166 – 2.3705)	0.103	1.8137 (0.4249 – 3.2026)	0.01	1.8645 (0.2698 – 3.4592)	0.022	1.2996 (-0.0727 – 2.6718)	0.063	1.1631 (-0.3141 – 2.6402)	0.123	-0.7538 (-2.3679 –0.8602)	0.360	-0.7289 (-1.8851 –0.4274)	0.217	-1.2584 (-2.3383 – -0.1784)	0.022	0.0250 (-1.3990 – 1.4489)
Chronaxie (µs)	NA	NA	NA	NA	NA	NA	NA	NA	NA	NA	NA	NA	NA	NA	NA	NA	NA	NA	153.7778 (75.1451 – 232.4105)	0.000	87.1111 (28.1544 – 146.0679)	0.004	54.8889 (16.3247 – 93.4530)	0.005	56.5556 (-9.4761 – 122.5873)	0.093	40.3939 (6.4354 – 74.3525)	0.020	54.0303 (21.5932 – 86.4674)	0.001	51.7576 (18.2940 – 85.2212)	0.002	25.3939 (-11.4188 – 62.2067)	0.176	113.3838 (31.8046 – 194.9631)	0.006	33.0808 (-28.9431 – 95.1047)	0.296	3.1313 (-40.7538 – 47.0164)	0.889	31.1616 (-39.7909 – 102.1141)	0.389	66.6667 (-25.40555 – 158.7389)	0.156	98.8889 (27.871781 – 169.9060)	0.006	97.2222 (20.045986 – 174.3985)	0.014	32.2222 (-19.50892 – 83.9534)
Accommodation	3.9830 (0.3079 – 5.6581)	0.029	0.1378 (-2.5768 – 2.8523)	0.921	2.8452 (0.3487 – 5.3418)	0.026	-0.8532 (-2.0591 – 0.3528)	0.166	-0.5097 (-1.4783 – 0.4588)	0.302	-1.6366 (-2.8031 – -0.4701)	0.006	0.3434 (-0.7011 – 1.3879)	0.519	-0.7834 (-1.9777 – 0.4109)	0.199	-1.1268 (-1.9153 – -0.3384)	0.005	NA	NA	NA	NA	NA	NA	NA	NA	NA	NA	NA	NA	NA	NA	NA	NA	NA	NA	NA	NA	NA	NA	NA	NA	NA	NA	NA	NA	NA	NA	NA
Accommodation index	NA	NA	NA	NA	NA	NA	NA	NA	NA	NA	NA	NA	NA	NA	NA	NA	NA	NA	-0.0165 (-0.2212 – 0.1882)	0.874	0.1173 (-0.1554 – 0.3899)	0.399	0.0002 (-0.2332 – 0.2337)	0.998	0.0869 (-0.0962 – 0.2701)	0.352	0.2113 (-0.0182 – 0.4408)	0.071	0.1204 (-0.0936 – 0.3344)	0.270	-0.0582 (-0.2629 – 0.1466)	0.578	-0.0284 (-0.2226 – 0.1659)	0.775	-0.0165 (-0.2212 – 0.1882)	0.874	0.1173 (-0.1554 – 0.3899)	0.399	0.0002 (-0.2332 – 0.2337)	0.998	0.0869 (-0.0962 – 0.2701)	0.352	-0.1338 (-0.4215 – 0.1539)	0.362	-0.0168 (-0.2745 – 0.2410)	0.899	-0.1034 (-0.3033 – 0.0964)	0.310	0.1170 (-0.1416 – 0.3757)
SET for vastus medialis
Rheobase	NA	NA	NA	NA	NA	NA	NA	NA	NA	NA	NA	NA	NA	NA	NA	NA	NA	NA	2.2000 (0.9004 – 3.4996)	0.001	2.3111 (1.0717 – 3.5505)	0.000	2.3111 (1.0717 – 3.5505)	0.000	3.6444 (2.0212 – 5.2676)	0.000	-0.7848 (-2.0231 – 0.4534)	0.214	-0.6939 (-1.7490 – 0.3612)	0.197	-0.4212 (-1.3863 – 0.5439)	0.392	0.8970 (-0.1627 – 1.9567)	0.097	2.9848 (1.5124 – 4.4573)	0.000	3.0051 (1.7420 – 4.2681)	0.000	2.7323 (1.4568 – 4.0078)	0.000	2.7475 (1.1032 – 4.3918)	0.001	-0.1111 (-1.4526 – 1.2304)	0.871	-0.1111 (-1.6032 – 1.3810)	0.884	-1.4444 (-3.1676 – 0.2787)	0.100	0.0000 (-0.9980 – 0.9980)
Chronaxie (µs)	NA	NA	NA	NA	NA	NA	NA	NA	NA	NA	NA	NA	NA	NA	NA	NA	NA	NA	499.2222 (-30.6009 – 1029.0453)	0.065	60.3333 (9.8428227 – 110.8238)	0.019	93.6667 (31.590176 – 155.7432)	0.003	54.7778 (-9.744104 – 119.2997)	0.096	22.4545 (-2.932515 – 47.8416)	0.083	24.7273 (-2.227831 – 51.6824)	0.072	40.6364 (11.417391 – 69.8553)	0.006	7.4545 (-19.8093 – 34.7184)	0.592	476.7677 (-52.79613 – 1006.3315)	0.078	35.6061 (-12.93929 – 84.1514)	0.151	53.0303 (-8.516595 – 114.5772)	0.091	47.3232 (-15.82083 – 110.4673)	0.142	438.8889 (-71.9842 – 949.7620)	0.092	405.5556 (-132.7406 – 943.8517)	0.140	444.4444 (-91.9762 – 980.8651)	0.104	-33.3333 (-114.0860 – 47.4193)
Accommodation	NA	NA	NA	NA	NA	NA	NA	NA	NA	NA	NA	NA	NA	NA	NA	NA	NA	NA	6.0778 (3.3223 – 8.8333)	0.000	5.3000 (2.6285 – 7.9715)	0.000	5.1889 (2.5975 – 7.7803)	0.000	7.5778 (4.4240 – 10.7315)	0.000	-1.2758 (-4.0973 – 1.5458)	0.376	-1.0485 (-3.6058 – 1.5089)	0.422	-0.8212 (-3.2783 – 1.6359)	0.512	2.4061 (-0.1746 – 4.9867)	0.068	7.3535 (4.3439 – 10.3631)	0.000	6.3485 (3.6688 – 9.0282)	0.000	6.0101 (3.5087 – 8.5115)	0.000	5.1717 (1.9921 – 8.3513)	0.001	-0.2273 (-1.6634 – 1.2089)	0.756	-0.4545 (-2.0268 – 1.1177)	0.571	-3.6818 (-5.5266 – -1.8371)	0.000	-0.2273 (-1.4868 – 1.0322)
Accommodation index	NA	NA	NA	NA	NA	NA	NA	NA	NA	NA	NA	NA	NA	NA	NA	NA	NA	NA	NA	NA	NA	NA	NA	NA	NA	NA	NA	NA	NA	NA	NA	NA	NA	NA	NA	NA	NA	NA	NA	NA	NA	NA	NA	NA	NA	NA	NA	NA	NA
Footnote: CI= confidence interval; NA= not applicable.
All outcomes were analyzed without a moderator (lowest QIC), for chronaxie and accommodation index of rectus femoris wich were analyzed considering sex as moderator (lowest QIC and p < 0.05 for sex).
[truncated: 17 more columns]

## Sheet: Data S5
Data S5. Torque, torque-time integral (TTI), rate force of development (RFD) and electromyography activity between-group and intragroup comparisons for knee extensors obtained during the two initial maximal voluntary contractions.
	Group effect						Assessment effect												Group*assessment - Between-Group comparisons																								Intragroup comparisons
	Severe-COVID vs Control		Moderate-COVID vs Control		Severe-COVID vs Moderate -COVID		Baseline vs Assessment 2		Baseline vs Assment 3		Baseline vs Assessment 4		Assessment 2 vs Assessment 3		Assessment 2 vs Assessment 4		Assessment 3 vs Assessement 4		Severe-COVID vs Control								Moderate-COVID vs Control								Severe-COVID vs Moderate-COVID								Severe-COVID
																			Baseline		Assessment 2		Assessment 3		Assessment 4		Baseline		Assessment 2		Assessment 3		Assessment 4		Baseline		Assessment 2		Assessment 3		Assessment 4		Baseline vs Assessment 2		Baseline vs Assessment 3		Baseline vs Assessment 4		Assessment 2 vs Assessment 3
Analysis	Mean Difference (CI 95%)	p-value	Mean Difference (CI 95%)	p-value	Mean Difference (CI 95%)	p-value	Mean Difference (CI 95%)	p-value	Mean Difference (CI 95%)	p-value	Mean Difference (CI 95%)	p-value	Mean Difference (CI 95%)	p-value	Mean Difference (CI 95%)	p-value	Mean Difference (CI 95%)	p-value	Mean Difference (CI 95%)	p-value	Mean Difference (CI 95%)	p-value	Mean Difference (CI 95%)	p-value	Mean Difference (CI 95%)	p-value	Mean Difference (CI 95%)	p-value	Mean Difference (CI 95%)	p-value	Mean Difference (CI 95%)	p-value	Mean Difference (CI 95%)	p-value	Mean Difference (CI 95%)	p-value	Mean Difference (CI 95%)	p-value	Mean Difference (CI 95%)	p-value	Mean Difference (CI 95%)	p-value	Mean Difference (CI 95%)	p-value	Mean Difference (CI 95%)	p-value	Mean Difference (CI 95%)	p-value	Mean Difference (CI 95%)
Isometric Knee-Extension torque production
Torque (Nm)	NA	NA	NA	NA	NA	NA	NA	NA	NA	NA	NA	NA	NA	NA	NA	NA	NA	NA	-54.2035 (-78.3097 – -30.0973)	<0.001	-43.3405 (-65.9318 – -20.7492)	<0.001	-33.6635 (-58.1231 – -9.2039)	0.007	-38.9860 (-61.7041 – -16.2678)	0.001	-15.6589 (-36.1163 – 4.7985)	0.134	4.6724 (-17.4670 – 26.8118)	0.679	2.4523 (-20.1570 – 25.0616)	0.832	2.9074 (-19.5649 – 25.3796)	0.800	-38.5446 (-62.7946 – -14.2946)	0.002	-48.0129 (-72.2939 – -23.7319)	<0.001	-36.1158 (-62.5684 – -9.6633)	0.007	-41.8934 (-66.6491 – -17.1376)	0.001	-10.8630 (-26.9880 – 5.2620)	0.187	-20.5400 (-40.8294 – -0.2506)	0.047	-15.2175 (-31.3594 – 0.9243)	0.065	-9.6770 (-19.6886 – 0.3346)
TTI (Nm.s)	NA	NA	NA	NA	NA	NA	NA	NA	NA	NA	NA	NA	NA	NA	NA	NA	NA	NA	-423.6342 (-647.2369 – -200.0316)	<0.001	-219.8694 (-378.8447 – -60.8940)	0.007	-203.7649 (-416.4850 – 8.9553)	0.060	-379.6909 (-572.2653 – -187.1165)	<0.001	-12.6488 (-198.9235 – 173.6259)	0.894	-367.0421 (-571.3784 – -162.7058)	<0.001	-324.9507 (-527.0083 – -122.8930)	0.002	-50.4305 (-242.6199 – 141.7588)	0.607	-274.5201 (-493.2599 – -55.7803)	0.014	-356.8558 (-540.2543 – -173.4573)	<0.001	-26.7467 (-219.7714 – 166.2781)	0.786	-330.1091 (-532.8162 – -127.4021)	0.001	-43.9433 (-188.9756 – 101.0890)	0.553	(-98.6836 – -275.8889) 78.5217	0.275	-98.6836 (-275.8889 – 78.5217)	0.275	-54.7402 (-143.7759 – 34.2954)
RFD (N.m.s-1)	-94.8114 (-168.8438 – -20.7791)	0.012	-49.0374 (-127.7406 – 29.6659)	0.222	-45.7741 (-102.5882 – 11.0401)	0.114	NA	NA	NA	NA	NA	NA	NA	NA	NA	NA	NA	NA	NA	NA	NA	NA	NA	NA	NA	NA	NA	NA	NA	NA	NA	NA	NA	NA	NA	NA	NA	NA	NA	NA	NA	NA	NA	NA	NA	NA	NA	NA	NA
Electromyography activity
RF mFREQ (Hz)	NA	NA	NA	NA	NA	NA	NA	NA	NA	NA	NA	NA	NA	NA	NA	NA	NA	NA	-16.4318 (-24.1769 – -8.6866)	<0.001	-10.1340 (-19.1379 – -1.1301)	0.027	-6.2977 (-13.3504 – 0.7549)	0.080	-3.7760 (-13.8341 – 6.2821)	0.462	-5.3000 (-13.9030 – 3.3029)	0.227	1.5240 (-7.6587 – 10.7068)	0.745	-2.7870 (-12.7864 – 7.2125)	0.585	-1.1555 (-10.7669 – 8.4558)	0.814	-1.6314 (-11.7134 – 8.4506)	0.751	-6.5091 (-14.9134 – 1.8953)	0.129	-1.5182 (-10.8874 – 7.8511)	0.751	-4.9909 (-13.1953 – 3.2135)	0.233	-12.6557 (-20.2380 – -5.0735)	0.001	-13.6448 (-20.8861 – -6.4035)	<0.001	-9.9227 (-15.3618 – -4.4836)	<0.001	-0.9891 (-10.0246 – 8.0465)
VL mFREQ (Hz)	NA	NA	NA	NA	NA	NA	1.3614 (-1.1067 – 3.8295)	0.280	-0.9243 (-2.9732 – 1.1245)	0.377	0.6937 (-2.4966 – 3.8839)	0.67	-2.2857 (-3.9308 – -0.6406)	0.006	-0.6677 (-2.7813 – 1.4459)	0.536	1.6180 (-0.5212 – 3.7572)	0.138	NA	NA	NA	NA	NA	NA	NA	NA	NA	NA	NA	NA	NA	NA	NA	NA	NA	NA	NA	NA	NA	NA	NA	NA	NA	NA	NA	NA	NA	NA	NA
VM mFREQ (Hz)	NA	NA	NA	NA	NA	NA	-2.3364 (-4.3602 – -0.3126)	0.024	-1.6044 (-2.9485 – -0.2604)	0.019	-2.5011 (-4.4364 – -0.5658)	0.011	0.7319 (-1.0023 – 2.4662)	0.408	-0.1647 (-2.1477 – 1.8183)	0.871	-0.8966 (-2.3134 – 0.5201)	0.215	NA	NA	NA	NA	NA	NA	NA	NA	NA	NA	NA	NA	NA	NA	NA	NA	NA	NA	NA	NA	NA	NA	NA	NA	NA	NA	NA	NA	NA	NA	NA
Footnote: CI= confidence interval; NA= not applicable; TTI= torque-time integral; RFD= rate force of development; mFREQ= medium frequency; RF= rectus femoris; VL= vastus medialis; VM vastus lateralis.
All outcomes were analyzed considering sex as a moderator (lowest QIC and p < 0.05 for sex), except for VL mFREQ, and VM mFREQ, which were analyzed without a moderator (lowest QIC).
[truncated: 17 more columns]

## Sheet: Data S6
Data S6. TF and Total-TTI analysis between-group and intragroup during knee-extension maximal torque production
	Group effect						Assessment effect												Between-Group comparisons																								Intragroup comparisons
	Severe-COVID vs Control		Moderate-COVID vs Control		Severe-COVID vs Moderate -COVID		Baseline vs Assessment 2		Baseline vs Assessment 3		Baseline vs Assessment 4		Assessment 2 vs Assessment 3		Assessment 2 vs Assessment 4		Assessment 3 vs Assessement 4		Severe-COVID vs Control								Moderate-COVID vs Control								Severe-COVID vs Moderate-COVID								Severe-COVID
																			Baseline		Assessment 2		Assessment 3		Assessment 4		Baseline		Assessment 2		Assessment 3		Assessment 4		Baseline		Assessment 2		Assessment 3		Assessment 4		Baseline vs Assessment 2		Baseline vs Assessment 3		Baseline vs Assessment 4		Assessment 2 vs Assessment 3
Analysis	Mean Difference (CI 95%)	p-value	Mean Difference (CI 95%)	p-value	Mean Difference (CI 95%)	p-value	Mean Difference (CI 95%)	p-value	Mean Difference (CI 95%)	p-value	Mean Difference (CI 95%)	p-value	Mean Difference (CI 95%)	p-value	Mean Difference (CI 95%)	p-value	Mean Difference (CI 95%)	p-value	Mean Difference (CI 95%)	p-value	Mean Difference (CI 95%)	p-value	Mean Difference (CI 95%)	p-value	Mean Difference (CI 95%)	p-value	Mean Difference (CI 95%)	p-value	Mean Difference (CI 95%)	p-value	Mean Difference (CI 95%)	p-value	Mean Difference (CI 95%)	p-value	Mean Difference (CI 95%)	p-value	Mean Difference (CI 95%)	p-value	Mean Difference (CI 95%)	p-value	Mean Difference (CI 95%)	p-value	Mean Difference (CI 95%)	p-value	Mean Difference (CI 95%)	p-value	Mean Difference (CI 95%)	p-value	Mean Difference (CI 95%)
Objective fatigability analysis
TF (%)	NA	NA	NA	NA	NA	NA	NA	NA	NA	NA	NA	NA	NA	NA	NA	NA	NA	NA	9.527555 (2.092709 – 16.962402)	0.012	3.904457 (-1.572322 – 9.381235)	0.162	0.739797 (-4.975877 – 6.455470)	0.800	6.598770 (0.607733 – 12.589807)	0.031	3.318389 (-2.738741 – 9.375519)	0.283	-4.695696 (-10.635385 – 1.243993)	0.121	-0.253813 (-5.533065 – 5.025438)	0.925	0.427357 (-4.636548 – 5.491262)	0.869	6.209166 (-2.078512 – 14.496844)	0.142	8.600153 (2.117859 – 15.082447)	0.009	0.993610 (-5.114816 – 7.102036)	0.750	6.171413 (-0.018833 – 12.361658)	0.051	5.623099 (-1.305534 – 12.551731)	0.112	8.787759 (1.933838 – 15.641679)	0.012	2.928785 (-5.229380 –11.086951)	0.482	3.164660 (-1.854734 – 8.184054)
Total-TTI (Nm.s)	NA	NA	NA	NA	NA	NA	NA	NA	NA	NA	NA	NA	NA	NA	NA	NA	NA	NA	-3348.5121 (-5050.0896 – -1646.9345)	<0.001	-2387.8221 (-3987.0471 – -788.5971)	0.003	-2322.8939 (-3978.5593 – -667.2285)	0.006	-2612.8118 (-3912.9505 – -1312.6731)	<0.001	-1025.6321 (-2423.1330 – 371.8689)	0.150	190.7027 (-1257.2771 – 1638.6826)	0.796	147.5723 (-1177.5429 – 1472.6875)	0.827	228.3708 (-1173.1607 – 1629.9023)	0.749	-2322.8800 (-4056.9409 – -588.8192)	0.009	-2578.5248 (-4257.2652 – -899.7844)	0.003	-2470.4662 (-4104.2632 – -836.6692)	0.003	-2841.1826 (-4192.6815 – -1489.6838)	<0.001	-960.6900 (-2158.7837 – 237.4037)	0.116	-1025.6182 (-2438.6827 – 387.4464)	0.155	-735.7002 (-1965.6721 – 494.2716)	0.241	-64.9282 (-510.2815 – 380.4252)
TF normalized by total-TTI	NA	NA	NA	NA	NA	NA	NA	NA	NA	NA	NA	NA	NA	NA	NA	NA	NA	NA	-0.026070 (-0.193627 – 0.141486)	0.760	-0.079837 (-0.193964 – 0.034289)	0.170	0.063543 (-0.106316 – 0.233403)	0.463	-0.112074 (-0.232656 – 0.008508)	0.069	-0.045425 (-0.166818 – 0.075967)	0.463	0.099008 (-0.038185 – 0.236201)	0.157	0.008218 (-0.113145 – 0.129581)	0.894	-0.010398 (-0.121441 – 0.100644)	0.854	0.019355 (-0.155106 – 0.193815)	0.828	-0.178845 (-0.318692 – -0.038998)	0.012	0.055325 (-0.121604 – 0.232254)	0.540	-0.101675 (-0.222639 – 0.019288)	0.099	0.053767 (-0.118890 – 0.226424)	0.542	-0.089614 (-0.235559 –0.056331)	0.229	0.086003 (-0.042618 – 0.214625)	0.190	-0.143381 (-0.310188 – 0.023426)
Footnote: CI= confidence interval; NA= not aplicable; TF=Torque fatigability; TTI= torque time integral.
All outcomes were analyzed considering sex as a moderator (lowest QIC and p < 0.05 for sex).
[truncated: 17 more columns]

## Sheet: Data S7
Data S7. Fatigue analysis between-group and intragroup during fatigue protocol
	Group*assessment - Between group comparisons																																																Group*Contractions - Between group comparisons
	Severe-COVID baseline vs Control		Severe-COVID A2 vs Control		Severe-COVID A3 vs Control		Severe-COVID A4 vs Control		Moderate-COVID baseline vs Control		Moderate-COVID A2 vs Control		Moderate-COVID A3 vs Control		Moderate-COVID A4 vs Control		Severe-COVID A1 vs Moderate-COVID A1		Severe-COVID A1 vs Moderate-COVID A2		Severe-COVID A1 vs Moderate-COVID A3		Severe-COVID A1 vs Moderate-COVID A4		Severe-COVID A2 vs Moderate-COVID A1		Severe-COVID A2 vs Moderate-COVID A2		Severe-COVID A2 vs Moderate-COVID A3		Severe-COVID A2 vs Moderate-COVID A4		Severe-COVID A3 vs Moderate-COVID A1		Severe-COVID A3 vs Moderate-COVID A2		Severe-COVID A3 vs Moderate-COVID A3		Severe-COVID A3 vs Moderate-COVID A4		Severe-COVID A4 vs Moderate-COVID A1		Severe-COVID A4 vs Moderate-COVID A2		Severe-COVID A4 vs Moderate-COVID A3		Severe-COVID A4 vs Moderate-COVID A4		Severe-COVID C 1 vs Control C 1
Analysis	Mean Difference (CI 95%)	p-value	Mean Difference (CI 95%)	p-value	Mean Difference (CI 95%)	p-value	Mean Difference (CI 95%)	p-value	Mean Difference (CI 95%)	p-value	Mean Difference (CI 95%)	p-value	Mean Difference (CI 95%)	p-value	Mean Difference (CI 95%)	p-value	Mean Difference (CI 95%)	p-value	Mean Difference (CI 95%)	p-value	Mean Difference (CI 95%)	p-value	Mean Difference (CI 95%)	p-value	Mean Difference (CI 95%)	p-value	Mean Difference (CI 95%)	p-value	Mean Difference (CI 95%)	p-value	Mean Difference (CI 95%)	p-value	Mean Difference (CI 95%)	p-value	Mean Difference (CI 95%)	p-value	Mean Difference (CI 95%)	p-value	Mean Difference (CI 95%)	p-value	Mean Difference (CI 95%)	p-value	Mean Difference (CI 95%)	p-value	Mean Difference (CI 95%)	p-value	Mean Difference (CI 95%)	p-value	Mean Difference (CI 95%)
Fatigue protocol analysis
TF (%)	NA	NA	NA	NA	NA	NA	NA	NA	NA	NA	NA	NA	NA	NA	NA	NA	NA	NA	NA	NA	NA	NA	NA	NA	NA	NA	NA	NA	NA	NA	NA	NA	NA	NA	NA	NA	NA	NA	NA	NA	NA	NA	NA	NA	NA	NA	NA	NA	2.1198 (-1.7993 – 6.0389)
Absolute torque (Nm)	-39.9611 (-56.6695 – -23.2527)	<0.001	-31.2610 (-48.5508 – -13.9712)	<0.001	-26.9751 (-45.5219 – -8.4283)	0.004	-30.7963 (-47.6933 – -13.8993)	<0.001	-9.8885 (-28.4696 – 8.6926)	0.297	1.1167 (-16.3347 – 18.5680)	0.900	.5034 (-15.2651 – 16.2720)	0.950	7.1531 (-11.1735 – 25.4797)	0.444	-30.0726 (-49.6909 – -10.4543)	0.003	-41.0778 (-59.6193 – -22.5362)	<0.001	-40.4645 (-57.4413 – -23.4878)	<0.001	-47.1142 (-66.4859 – -27.7425)	<0.001	-21.3725 (-41.4964 – -1.2485)	0.037	-32.3776 (-51.4417 – -13.3136)	0.001	-31.7644 (-49.3234 – -14.2054)	<0.001	-38.4140 (-58.2935 – -18.5346)	<0.001	-17.0866 (-38.2829 – 4.1096)	0.114	-28.0918 (-48.2991 – -7.8845)	0.006	-27.4786 (-46.2578 – -8.6994)	0.004	-34.1282 (-55.0991 – -13.1573)	0.001	-20.9078 (-40.7177 – -1.0980)	0.039	-31.9130 (-50.6520 – -13.1740)	0.001	-31.2998 (-48.4927 – -14.1068)	<0.001	-37.9494 (-57.5079 – -18.3909)	<0.001	-37.8404 (-57.0631 – -18.6177)
TTI-F (%)	NA	NA	NA	NA	NA	NA	NA	NA	NA	NA	NA	NA	NA	NA	NA	NA	NA	NA	NA	NA	NA	NA	NA	NA	NA	NA	NA	NA	NA	NA	NA	NA	NA	NA	NA	NA	NA	NA	NA	NA	NA	NA	NA	NA	NA	NA	NA	NA	1.2972 (-2.7753 – 5.3696)
Absolute TTI (Nm.s)	-283.1079 (-440.1419 – -126.0740)	<0.001	-232.0887 (-381.0395 – -83.1380)	0.002	-199.7790 (-355.9026 – -43.6555)	0.012	-250.0487 (-387.9601 – -112.1373)	<0.001	-119.8372 (-254.3423 – 14.6679)	0.081	5.0760 (-141.0854 – 151.2373)	0.946	-12.0193 (-145.2394 – 121.2009)	0.860	10.1762 (-131.8841 – 152.2365)	0.888	-163.2707 (-316.4933 – -10.0481)	0.037	-288.1839 (-451.7106 – -124.6572)	0.001	-271.0887 (-423.2008 – -118.9765)	<0.001	-293.2841 (-453.1928 – -133.3755)	<0.001	-112.2515 (-257.2887 – 32.7857)	0.129	-237.1647 (-392.9416 – -81.3877)	0.003	-220.0695 (-363.9176 – -76.2213)	0.003	-242.2649 (-394.3178– -90.2120)	0.002	-79.9418 (-232.2334 – 72.3497)	0.304	-204.8550 (-367.5147 – -42.1952)	0.014	-187.7598 (-338.9334 – -36.5861)	0.015	-209.9552 (-368.9720 – -50.9384)	0.010	-130.2115 (-264.2025 – 3.7795)	0.057	-255.1247 (-400.6765 – -109.5728)	0.001	-238.0294 (-370.6722 – -105.3866)	<0.001	-260.2249 (-401.7218 – -118.7279)	<0.001	-329.7041 (-509.0015 – -150.4066)
Relative RMS of knee extensors (%)	NA	NA	NA	NA	NA	NA	NA	NA	NA	NA	NA	NA	NA	NA	NA	NA	NA	NA	NA	NA	NA	NA	NA	NA	NA	NA	NA	NA	NA	NA	NA	NA	NA	NA	NA	NA	NA	NA	NA	NA	NA	NA	NA	NA	NA	NA	NA	NA	3.5262 (-2.0474 – 9.0998)
mFREQ of knee extensors (Hz)	-6.6367 (-10.6803 – -2.5932)	0.001	-2.5415 (-6.7328 – 1.6499)	0.235	-1.6124 (-6.4329 – 3.2081)	0.512	-1.2191 (-5.1953 – 2.7571)	0.548	-3.4729 (-7.4469 – 0.5011)	0.087	-2.1008 (-6.2816 – 2.0799)	0.325	-0.4785 (-4.3776 – 3.4205)	0.810	-1.0932 (-4.2685 – 2.0822)	0.500	-3.1639 (-7.7179 – 1.3902)	0.173	-4.5359 (-9.2714 – 0.1996)	0.060	-6.1582 (-10.6470 – -1.6694)	0.007	-5.5436 (-9.4204 – -1.6668)	0.0056	0.9314 (-3.7543– 5.46172)	0.697	-0.4406 (-5.3029 – 4.4217)	0.859	-2.0629 (-6.6853 – 2.5595)	0.382	-1.4483 (-5.4790 – 2.5824)	0.481	1.8305 (-3.3956 – 7.1166)	0.488	0.4885 (-4.9256 – 5.9026)	0.860	-1.1338 (-6.3335 – 4.0658)	0.669	-0.5192 (-5.2007 – 4.1623)	0.828	2.2538 (-2.2406 – 6.7482)	0.326	0.8817 (-3.7964 – 5.5599)	0.712	-0.7406 (-5.1688 – 3.6877)	0.743	-0.1259 (-3.9324 – 3.6805)	0.948	NA
Footnote: CI= confidence interval; A2= Assessment 2; A3= Assessment 3; A4= Assessment 4; C1= Contraction 1; C5= Contraction 5; C10= Contraction 10; TF= Torque fatigability; TTI-F= torque time integral fatigability; TTI= torque time integral; RMS= root mean squared; m FREQ= medium frequency; NA= not applicable.
All outcomes were analyzed considering sex as a moderator (lowest QIC and p < 0.05 for sex), except for TTI-F, and Relative RMS of knee extensors and mFREQ of knee extensor, which were analyzed without a moderator (lowest QIC).
[truncated: 95 more columns]

## Sheet: Data S8
Data S8. Perceived effort analysis between-group and intragroup by Borg scale during fatigue protocol
	Group * Assessment* Contraction interaction - Between group comparisons
	Baseline assessment																		Assessment 2																		Assessment 3
	Severe-COVID CP vs Control CP		Moderate-COVID CP vs Control CP		Severe-COVID CP vs Moderate-COVID CP		Severe-COVID C5 vs Control C5		Moderate-COVID C5 vs Control C5		Severe-COVID C5 vs Moderate-COVID C5		Severe-COVID C10 vs Control C10		Moderate-COVID C10 vs Control C10		Severe-COVID C10 vs Moderate-COVID C10		Severe-COVID CP vs Control CP		Moderate-COVID CP vs Control CP		Severe-COVID CP vs Moderate-COVID CP		Severe-COVID C5 vs Control C5		Moderate-COVID C5 vs Control C5		Severe-COVID C5 vs Moderate-COVID C5		Severe-COVID C10 vs Control C10		Moderate-COVID C10 vs Control C10		Severe-COVID C10 vs Moderate-COVID C10		Severe-COVID CP vs Control CP		Moderate-COVID CP vs Control CP		Severe-COVID CP vs Moderate-COVID CP		Severe-COVID C5 vs Control C5		Moderate-COVID C5 vs Control C5		Severe-COVID C5 vs Moderate-COVID C5		Severe-COVID C10 vs Control C10
Analysis	Mean Difference (CI 95%)	p-value	Mean Difference (CI 95%)	p-value	Mean Difference (CI 95%)	p-value	Mean Difference (CI 95%)	p-value	Mean Difference (CI 95%)	p-value	Mean Difference (CI 95%)	p-value	Mean Difference (CI 95%)	p-value	Mean Difference (CI 95%)	p-value	Mean Difference (CI 95%)	p-value	Mean Difference (CI 95%)	p-value	Mean Difference (CI 95%)	p-value	Mean Difference (CI 95%)	p-value	Mean Difference (CI 95%)	p-value	Mean Difference (CI 95%)	p-value	Mean Difference (CI 95%)	p-value	Mean Difference (CI 95%)	p-value	Mean Difference (CI 95%)	p-value	Mean Difference (CI 95%)	p-value	Mean Difference (CI 95%)	p-value	Mean Difference (CI 95%)	p-value	Mean Difference (CI 95%)	p-value	Mean Difference (CI 95%)	p-value	Mean Difference (CI 95%)	p-value	Mean Difference (CI 95%)	p-value	Mean Difference (CI 95%)
Fatigue protocol analysis
Perceived effort	3.1000 (1.0341 – 5.1659)	0.003	1.1818 (-0.2735 – 2.6371)	0.111	1.9182 (-0.2576 – 4.0939)	0.084	1.8810 (-0.3204 – 4.0823)	0.094	2.1212 (0.5024 – 3.7400)	0.010	-0.2403 (-2.2938 – 1.8133)	0.819	0.8923 (-0.5260 – 2.3106)	0.218	1.2000 (-0.0898 – 2.4898)	0.068	-0.3077 (-1.3762 – 0.7608)	0.572	0.2778 (-1.1781 – 1.7337)	0.708	0.7273 (-0.8462 – 2.3007)	0.365	-0.4495 (-2.1651 – 1.2662)	0.608	0.1667 (-1.8457 – 2.1790)	0.871	1.8030 (-0.1146 – 3.7206)	0.065	-1.6364 (-3.7523 – 0.4795)	0.130	-0.0353 (-1.6343 – 1.5638)	0.965	1.3818 (-0.2870 – 3.0506)	0.105	-1.4171 (-3.0929 – 0.2587)	0.097	0.5000 (-1.3539 – 2.3539)	0.597	0.2727 (-1.2855 – 1.8310)	0.732	0.2273 (-1.8253 – 2.2799)	0.828	0.0417 (-2.1702 – 2.2535)	0.971	1.9394 (0.3480 – 3.5308)	0.017	-1.8977 (-3.9411 – 0.1456)	0.069	-0.7375 (-2.8140 – 1.3390)
Footnote: CI= confidence interval; A2= Assessment 2; A3= Assessment 3; A4= Assessment 4; CP= Contraction 1; C5= Contraction 5; C10= Contraction 10; NA= not applicable.
The outcome was analyzed without a moderator (lowest QIC).
[truncated: 149 more columns]
